# Supplementary material for: Profiling Real-Time Aroma from Green Tea Infusion during Brewing
Source: Foods. 2022 Feb 25;11(5):684. doi: 10.3390/foods11050684 (PMC8909371; doi:10.3390/foods11050684)
Supplement: Supplementary file 1 [file foods-11-00684-s001.zip]

Archive with 7 entries (6 files):
- Supplementary documents/Figure S1 Schematic diagram of the research process.png
- Supplementary documents/Figure S2 the comparation of polar and nonpolar fibers 1.tif
- Supplementary documents/Figure S3 The variation of temperature and water during the tea brewing.tif
- Supplementary documents/Figure S4 The dynamic changes of VOCs during the different brewing time shown by heatmaps.tif
- Supplementary documents/Figure S5 Common compounds in HS and DI.tif
- Supplementary documents/Table S1 Percentage of VOC groups in DI.xlsx
- Supplementary documents/
