# Supplementary material for: Profiling Real-Time Aroma from Green Tea Infusion during Brewing
Source: Foods. 2022 Feb 25;11(5):684. doi: 10.3390/foods11050684 (PMC8909371; doi:10.3390/foods11050684)
Supplement: Supplementary file 1 [file foods-11-00684-s001.zip › Supplementary documents/Table S1 Percentage of VOC groups in DI.xlsx]

## Sheet: Percentage of VOC groups in DI 
Percentage of VOC groups in DI (100%)
Classification	1MIN	2MIN	3MIN	4MIN	5MIN
Alcohol	0.111554	0.126811	0.118299	0.134235	0.113929
Aldehyde	1.10221	1.32703	1.03519	1.16863	1.12418
Ester	1.0142	1.03543	2.54765	4.09885	14.8761
Fatty acid	0.410049	0.740676	1.70731	1.57571	2.67166
Heterocycle	0.474357	0.624067	1.40295	2.00389	3.24951
Hydrocarbon	0.262007	0.33085	0.322684	1.1005	0.894827
Ketone	0.261363	0.361901	0.327336	0.38484	0.507673
Phenol	0.26884	0.264208	0.319167	0.993905	1.31149
Alkaloids	68.2896	80.094	85.292	87.2346	75.2506
Total	72.1942	84.905	93.0725	98.6952	100
